# Supplementary material for: Phytochelatins and Cadmium Mitigation: Harnessing Genetic Avenues for Plant Functional Manipulation
Source: Int J Mol Sci. 2025 May 16;26(10):4767. doi: 10.3390/ijms26104767 (PMC12112059; doi:10.3390/ijms26104767)
Supplement: Supplementary file 1 [file ijms-26-04767-s001.zip]

Archive with 1 entries (1 files):
- ijms-3626321-supplementary.pdf
